# Supplementary material for: Peripheral gene interactions define interpretable clusters of core ASD genes in a network-based investigation of the omnigenic theory
Source: NPJ Syst Biol Appl. 2022 Aug 10;8:28. doi: 10.1038/s41540-022-00240-x (PMC9365765; doi:10.1038/s41540-022-00240-x)
Supplement: Supplementary file 1 — Supplementary Data 1 [file 41540_2022_240_MOESM1_ESM.xlsx]

## Sheet: SuppData1
Tissue	Node strength	Edges	SFARI strength	Brain Specific	SFARI is significantly greater
adipose_tissue	933.097	98052742	774.505	FALSE	FALSE
adrenal_cortex	752.357	83588204	573.154	FALSE	FALSE
adrenal_gland	936.708	107899196	816.387	FALSE	FALSE
amygdala	811.14	94797384	718.727	TRUE	FALSE
aorta	2141.97	187634226	2288.15	FALSE	TRUE
artery	742.298	84648460	551.617	FALSE	FALSE
astrocyte	3567.67	223241792	4120.29	TRUE	TRUE
b_lymphocyte	569.301	66634848	359.196	FALSE	FALSE
basal_ganglion	812.061	96100256	723.872	TRUE	FALSE
basophil	5004.36	245396616	5637.16	FALSE	TRUE
blood	332.723	34614307	302.461	FALSE	FALSE
blood_plasma	712.979	83707873	510.679	FALSE	FALSE
blood_platelet	547.985	64315110	347.309	FALSE	FALSE
blood_vessel	595.852	70240269	390.839	FALSE	FALSE
bone	597.918	69300028	407.355	FALSE	FALSE
bone_marrow	514.193	61848389	313.378	FALSE	FALSE
brain	375.6	41668864	417.404	TRUE	TRUE
bronchial_epithelial_cell	944.205	90720195	814.101	FALSE	FALSE
bronchus	832.887	84505542	677.939	FALSE	FALSE
cardiac_muscle	783.175	81111126	644.517	FALSE	FALSE
cartilage	928.783	100474969	791.98	FALSE	FALSE
caudate_nucleus	841.472	98646363	739.541	TRUE	FALSE
caudate_putamen	1991.66	194000460	2206.79	TRUE	TRUE
cecum	2728.5	200131349	3039.21	FALSE	TRUE
central_nervous_system	371.507	41193318	409.049	TRUE	TRUE
cerebellar_cortex	1057.27	102030822	1011.37	TRUE	FALSE
cerebellum	639.927	77431143	509.287	TRUE	FALSE
cerebral_cortex	750.124	90094698	641.321	TRUE	FALSE
chondrocyte	1032.68	99841739	895.396	FALSE	FALSE
choroid	1468.07	124755049	1361.24	FALSE	FALSE
cochlea	8810.03	282977319	10980.3	FALSE	TRUE
colon	535.756	65271825	332.568	FALSE	FALSE
cornea	605.448	67768825	431.718	FALSE	FALSE
corpus_callosum	745.501	86964216	622.147	TRUE	FALSE
corpus_luteum	1106.3	103036573	982.386	FALSE	FALSE
corpus_striatum	813.809	95741241	716.93	TRUE	FALSE
culture_condition_cd8_cell	3699.19	234466686	4116.14	FALSE	TRUE
dendritic_cell	2738.3	216613384	3012.07	FALSE	TRUE
dentate_gyrus	954.407	92401150	830.584	TRUE	FALSE
diencephalon	1122.65	127413854	1134.2	TRUE	TRUE
duodenum	864.725	91257033	691.881	FALSE	FALSE
ear	4572.43	247919693	5501.25	FALSE	TRUE
embryo	644.775	76379135	466.13	FALSE	FALSE
eosinophil	793.022	82494664	641.76	FALSE	FALSE
epidermis	698.451	82892211	501.68	FALSE	FALSE
esophagus	1159.63	120460773	1091.07	FALSE	FALSE
eye	726.305	86540359	572.415	FALSE	FALSE
fetus	274.634	30879035	250.693	FALSE	FALSE
forebrain	776.262	92791010	686.161	TRUE	FALSE
frontal_lobe	1576.96	164127159	1730.07	TRUE	TRUE
gastrointestinal_tract	536.448	65402897	336.754	FALSE	FALSE
glia	2793.8	203276776	3251.21	TRUE	TRUE
granulocyte	554.776	64936767	342.268	FALSE	FALSE
hair_follicle	688.361	77183434	511.21	FALSE	FALSE
heart	508.201	61614436	316.779	FALSE	FALSE
hematopoietic_stem_cell	555.816	65864047	342.806	FALSE	FALSE
hepatocyte	1693.31	129962987	1781.17	FALSE	TRUE
hippocampus	732.973	86048795	653.873	TRUE	FALSE
hypophysis	1112.84	120184733	1081.66	TRUE	FALSE
hypothalamus	2810.26	219266336	3080.55	TRUE	TRUE
ileum	2870.51	210167667	3353.84	FALSE	TRUE
intestine	520.715	63485821	323.603	FALSE	FALSE
jejunum	3646.43	237819740	4407.25	FALSE	TRUE
keratinocyte	809.496	90148878	646.613	FALSE	FALSE
kidney	509.004	61727567	319.712	FALSE	FALSE
large_intestine	527.579	63946506	339.821	FALSE	FALSE
lens	3453.93	198048487	4365.18	FALSE	TRUE
leukocyte	552.961	63972455	352.956	FALSE	FALSE
liver	496.994	60510967	301.316	FALSE	FALSE
locus_ceruleus	5135.23	226218161	6082	TRUE	TRUE
lung	495.911	59798192	307.723	FALSE	FALSE
lymph_node	683.602	80331157	508.663	FALSE	FALSE
lymphocyte	562.367	65246926	371.868	FALSE	FALSE
macrophage	561.697	65094209	359.306	FALSE	FALSE
mammary_epithelium	1150.98	114461328	1056.7	FALSE	FALSE
mammary_gland	563.887	68006737	353.082	FALSE	FALSE
mast_cell	1335.94	123278168	1312.09	FALSE	FALSE
medulla_oblongata	2021.57	180259386	2343.5	TRUE	TRUE
megakaryocyte	544.035	64093823	345.101	FALSE	FALSE
midbrain	799.709	93292463	703.556	TRUE	FALSE
monocyte	552.7	64610565	345.221	FALSE	FALSE
mononuclear_phagocyte	574.444	67534689	359.796	FALSE	FALSE
muscle	565.127	68751101	378.046	FALSE	FALSE
myometrium	1018.46	98034718	970.18	FALSE	FALSE
natural_killer_cell	2677.34	204667886	2812.87	FALSE	TRUE
nephron	640.346	74982579	458.542	FALSE	FALSE
nervous_system	376.192	41197756	429.839	TRUE	TRUE
neuron	1287.95	126769446	1242.9	TRUE	FALSE
neutrophil	554.534	65117102	342.651	FALSE	FALSE
nucleus_accumbens	1534.62	138778007	1521.78	TRUE	FALSE
occipital_lobe	1230.28	126207062	1327.83	TRUE	TRUE
occipital_pole	2911.71	206066172	3562.19	TRUE	TRUE
osteoblast	698.34	74321768	536.655	FALSE	FALSE
ovarian_follicle	1010.47	99608085	862.801	FALSE	FALSE
ovary	539.336	64594988	352.079	FALSE	FALSE
oviduct	821.3	88912101	650.912	FALSE	FALSE
pancreas	531.649	64458733	345.823	FALSE	FALSE
pancreatic_islet	925.098	94498515	806.825	FALSE	FALSE
parietal_lobe	5598.12	255422127	6920.37	TRUE	TRUE
peripheral_nervous_system	871.099	87608268	706.001	TRUE	FALSE
placenta	508.364	61454774	308.251	FALSE	FALSE
podocyte	3899.79	224167831	4423.44	FALSE	TRUE
pons	4731.2	240800372	5722.18	TRUE	TRUE
prostate_gland	553.741	66884562	372.789	FALSE	FALSE
renal_glomerulus	803.71	90207729	637.137	FALSE	FALSE
renal_tubule	1013.46	103088769	935.501	FALSE	FALSE
retina	1310.84	143656933	1308.34	FALSE	FALSE
salivary_gland	701.113	81617808	504.923	FALSE	FALSE
serum	856.669	98858572	699.469	FALSE	FALSE
skeletal_muscle	524.657	63242769	344.827	FALSE	FALSE
skin	642.412	77472848	440.506	FALSE	FALSE
skin_fibroblast	792.646	87916741	617.948	FALSE	FALSE
small_intestine	551.516	67703057	349.873	FALSE	FALSE
smooth_muscle	755.761	84285353	596.718	FALSE	FALSE
spermatid	1104.34	105889426	960.232	FALSE	FALSE
spermatocyte	1506.53	129122513	1454.22	FALSE	FALSE
spermatogonium	1506.07	128962580	1453.49	FALSE	FALSE
spinal_cord	608.435	73341774	454.792	TRUE	FALSE
spleen	557.381	66036703	367.886	FALSE	FALSE
stomach	780.502	91921490	632.858	FALSE	FALSE
substantia_nigra	840.974	98094678	747.149	TRUE	FALSE
subthalamic_nucleus	733.641	85548615	589.202	TRUE	FALSE
t_lymphocyte	573.982	67538714	370.148	FALSE	FALSE
tear_gland	1106.22	118226946	967.892	FALSE	FALSE
telencephalon	737.121	88784738	618.573	TRUE	FALSE
temporal_lobe	781.847	92396363	695.461	TRUE	FALSE
testis	514.493	62099512	327.073	FALSE	FALSE
thalamus	1002.32	113642989	985.878	TRUE	FALSE
thymocyte	723.713	77152824	557.745	FALSE	FALSE
thyroid_gland	712.303	83728113	534.899	FALSE	FALSE
tonsil	1550.12	149121644	1608.87	FALSE	TRUE
tooth	849.413	90213500	675.641	FALSE	FALSE
trachea	894.922	96361400	812.24	FALSE	FALSE
trophoblast	802.341	88648276	571.286	FALSE	FALSE
umbilical_cord	617.119	71902084	415.832	FALSE	FALSE
umbilical_vein_endothelial_cell	636.332	71553418	452.334	FALSE	FALSE
urinary_bladder	2910.22	215812287	3135.65	FALSE	TRUE
uroepithelium	758.46	79355254	576.359	FALSE	FALSE
uterine_cervix	799.932	89798723	606.17	FALSE	FALSE
uterine_endometrium	659.817	77194064	436.345	FALSE	FALSE
uterus	611.548	74378091	397.38	FALSE	FALSE
vascular_endothelial_cell	566.746	65064145	384.349	FALSE	FALSE
vascular_endothelium	538.424	63028279	344.416	FALSE	FALSE
vermiform_appendix	2998.48	210274061	3367.81	FALSE	TRUE
